# Supplementary material for: Unveiling the Synergy of Coupled Gold Nanoparticles and J-Aggregates in Plexcitonic Systems for Enhanced Photochemical Applications
Source: Nanomaterials (Basel). 2023 Dec 22;14(1):35. doi: 10.3390/nano14010035 (PMC10780452; doi:10.3390/nano14010035)
Supplement: Supplementary file 1 [file nanomaterials-14-00035-s001.zip]

Archive with 1 entries (1 files):
- nanomaterials-2750513-supplementary.pdf
